# Supplementary material for: Transcription Factor σB Plays an Important Role in the Production of Extracellular Membrane-Derived Vesicles in Listeria monocytogenes
Source: PLoS One. 2013 Aug 20;8(8):e73196. doi: 10.1371/journal.pone.0073196 (PMC3748028; doi:10.1371/journal.pone.0073196)
Supplement: Table S1 — Extracellular membrane vesicle (MV) proteins identified by LC-ESI-MS/MS in both the wild-type and ΔsigB mutant L. monocytogenes. (XLS) [file pone.0073196.s002.xls]

## Sheet: Table S1
Table. S1
No	Accesions	UniProt	Protein Name	GeneNo	GeneName	Mw/pI
1	P60426	UniProt	50S ribosomal protein L2	lmo2629	rplB	30486/10.54
2	Q8Y846	UniProt	PycA protein	lmo1072	pycA	127969/5.35
3	Q8Y447	UniProt	50S ribosomal protein L15	lmo2613	rplO	15772/10.43
4	Q8Y763	UniProt	Lmo1438 protein	lmo1438	-	79867/7.53
5	Q8Y971	UniProt	ThiD protein	lmo0662	thiD	28801/5.25
6	Q8Y496	UniProt	Autolysin, amidase	lmo2558	ami	102316/9.6
7	Q48754	UniProt	CD4+ T-cell-stimulating antigen	lmo1388	tcsA	38391/5.02
8	Q9S5A4	UniProt	Chaperone protein DnaK	lmo1473	dnaK	66104/4.57
9	P28764	UniProt	Superoxide dismutase [Mn]	lmo1439	sodA	22617/5.23
10	Q7AP59	UniProt	Lmo1601 protein	lmo1601	-	18435/7.71
11	Q8Y7Y1	UniProt	ATP-dependent Clp protease proteolytic subunit 1	lmo1138	clpP1	21334/4.98
12	Q8Y5K4	UniProt	Lmo2056 protein	lmo2056	-	40010/6.06
13	Q8Y6D1	UniProt	Lmo1757 protein	lmo1757	-	41252/5.18
14	Q8Y5U9	UniProt	Fur protein	lmo1956	fur	17317/5.99
15	Q8Y6Z2	UniProt	Glycerol kinase	lmo1538	glpK	55428/4.96
16	P25147	UniProt	Internalin B	lmo0434	inlB	71103/9.58
17	Q8Y9D8	UniProt	Lmo0592 protein	lmo0592	-	19958/5.63
18	Q8Y4F6	UniProt	UvrABC system protein A	lmo2488	uvrA	106415/6.19
19	Q8Y6T8	UniProt	Septation ring formation regulator EzrA	lmo1594	ezrA	66478/4.93
20	Q8Y853	UniProt	UPF0637 protein lmo1065	lmo1065	-	23703/6.71
21	Q8YAE9	UniProt	Lmo0181 protein	lmo0181	-	46605/4.53
22	Q8YAV7	UniProt	DNA gyrase subunit B	lmo0006	gyrB	72769/5.32
23	Q92EP8	UniProt	UPF0365 protein lmo0392	lmo0392	-	33645/4.95
24	Q8Y459	UniProt	30S ribosomal protein S9	lmo2596	rpsI	14363/10.67
25	Q8Y7I4	UniProt	GlpD protein	lmo1293	glpD	63199/6.32
26	Q8Y6D3	UniProt	Aspartyl/glutamyl-tRNA(Asn/Gln) amidotransferase subunit B	lmo1754	gatB	53203/5.26
27	Q8Y7F6	UniProt	Translation initiation factor IF-2	lmo1325	infB	84524/6
28	Q8Y8P9	UniProt	Lmo0847 protein	lmo0847	-	53262/8.64
29	Q8Y4L9	UniProt	Lmo2418 protein	lmo2418	-	24262/9.6
30	Q8Y498	UniProt	FbaA protein	lmo2556	fbaA	30048/5.2
31	Q8Y679	UniProt	Lmo1820 protein	lmo1820	-	72142/5.2
32	P66383	UniProt	30S ribosomal protein S13	lmo2608	rpsM	13701/10.51
33	Q7AP54	UniProt	Lmo2185 protein	lmo2185	-	63341/6.44
34	Q8Y915	UniProt	Glucosamine--fructose-6-phosphate aminotransferase [isomerizing]	lmo0727	glmS	65726/5.19
35	Q8Y5J9	UniProt	Lmo2061 protein	lmo2061	-	22079/5.29
36	Q8Y547	UniProt	Lmo2229 protein	lmo2229	-	77806/6.34
37	Q8Y6U8	UniProt	Probable thiol peroxidase	lmo1583	tpx	18122/5.21
38	Q8Y7J1	UniProt	ParE protein	lmo1286	parE	72969/6.03
39	Q8Y722	UniProt	Alanine--tRNA ligase	lmo1504	alaS	97916/5.12
40	Q7AP52	UniProt	Lmo2196 protein	lmo2196	-	62549/5.3
41	P13128	UniProt	Listeriolysin O	lmo0202	hly	58652/7.63
42	Q8Y7J0	UniProt	ParC protein	lmo1287	parC	92144/5.99
43	Q8Y437	UniProt	Lmo2636 protein	lmo2636	-	39777/5.3
44	Q8Y4J9	UniProt	Lmo2439 protein	lmo2439	-	12630/8.63
45	Q8Y610	UniProt	PbpA protein	lmo1892	pbpA	90821/8.69
46	Q8Y5E4	UniProt	Lmo2120 protein	lmo2120	-	30426/7.9
47	Q8Y7P7	UniProt	Lmo1226 protein	lmo1226	-	115022/5.44
48	Q8Y865	UniProt	PdhA protein	lmo1052	pdhA	41241/6.05
49	Q8Y6Q0	UniProt	Lmo1634 protein	lmo1634	-	94622/6.48
50	Q8YAR2	UniProt	50S ribosomal protein L9	lmo0053	rplI	16154/9.38
51	Q8YAM0	UniProt	Lmo0098 protein	lmo0098	-	33390/9.21
52	Q8Y6W1	UniProt	Pyruvate kinase	lmo1570	pykA	62559/5.39
53	Q8YAC3	UniProt	Cysteine synthase	lmo0223	cysK	32198/5.32
54	Q8Y585	UniProt	Lmo2186 protein	lmo2186	-	22253/8.96
55	Q8Y8N7	UniProt	Lmo0859 protein	lmo0859	-	48920/4.65
56	Q8YAB6	UniProt	Endopeptidase Clp ATP-binding chain C	lmo0232	clpC	91109/7.02
57	Q8Y8A1	UniProt	2,3,4,5-tetrahydropyridine-2,6-dicarboxylate N-acetyltransferase	lmo1011	dapH	24819/4.95
58	Q8Y639	UniProt	Lmo1861 protein	lmo1861	-	23236/8.76
59	Q8Y649	UniProt	Lmo1851 protein	lmo1851	-	54104/4.98
60	Q8Y6N5	UniProt	Lmo1649 protein	lmo1649	-	17856/4.63
61	Q8Y6Y4	UniProt	MreC protein	lmo1547	mreC	32075/5.02
62	Q8Y9V7	UniProt	Lmo0413 protein	lmo0413	-	6678/10
63	Q8Y864	UniProt	PdhB protein	lmo1053	PdhB	35288/4.79
64	Q8Y6T4	UniProt	Tyrosine--tRNA ligase	lmo1598	tyrS	47564/5.12
65	Q8YAH4	UniProt	Lmo0152 protein	lmo0152	-	62032/5.69
66	Q8Y6V0	UniProt	Acetate kinase 1	lmo1581	ackA1	43822/5.32
67	Q8Y624	UniProt	Formate--tetrahydrofolate ligase	lmo1877	fhs	60048/5.39
68	Q8Y4L8	UniProt	Methionine import ATP-binding protein MetN 2	lmo2419	metN2	38020/5.76
69	Q9RQI6	UniProt	ATP-dependent Clp protease proteolytic subunit	lmo2468	clpP	21605/4.94
70	Q8Y4R3	UniProt	Lmo2371 protein	lmo2371	-	40303/6.34
71	Q8Y863	UniProt	PdhC protein	lmo1054	pdhC	58159/4.76
72	Q92CZ5	UniProt	Lmo1027 protein	lmo1027	-	61521/6.18
73	Q8Y7K5	UniProt	Ribosome biogenesis GTPase A	lmo1272	-	32857/8.51
74	Q8Y4K7	UniProt	Lmo2431 protein	lmo2431	-	34379/5.16
75	Q8Y7I0	UniProt	Glutamine synthetase	lmo1299	glnA	50429/4.98
76	Q8Y7D2	UniProt	Lmo1351 protein	lmo1351	-	14852/10.07
77	Q8Y7A1	UniProt	Lmo1389 protein	lmo1389	-	56664/5.78
78	Q8Y4I8	UniProt	Lmo2451 protein	lmo2451	-	8131/9.99
79	Q8Y5M3	UniProt	Cell division protein DivIB	lmo2034	divIB	30478/8.68
80	Q8Y3R6	UniProt	Lmo2767 protein	lmo2767	-	24408/9.48
81	Q8Y918	UniProt	Lmo0724 protein	lmo0724	-	26820/9.3
82	Q8Y4U6	UniProt	FruA protein	lmo2335	fruA	66173/5.67
83	Q8Y557	UniProt	Foldase protein prsA 2	lmo2219	prsA2	32677/5.69
84	Q8Y4D2	UniProt	Lmo2518 protein	lmo2518	-	39094/5.57
