# Supplementary material for: Transcription Factor σB Plays an Important Role in the Production of Extracellular Membrane-Derived Vesicles in Listeria monocytogenes
Source: PLoS One. 2013 Aug 20;8(8):e73196. doi: 10.1371/journal.pone.0073196 (PMC3748028; doi:10.1371/journal.pone.0073196)
Supplement: Table S2 — Extracellular membrane vesicle (MV) proteins identified by LC-ESI-MS/MS in only wild-type L. monocytogenes. (XLS) [file pone.0073196.s003.xls]

## Sheet: Table S2
Table S2.
No	Accesions	UniProt	Protein Name	GeneNo	GeneName	Mw/pI
1	Q8Y8F1	UniProt	Lmo0953 protein	lmo0953	-	8096/4.68
2	Q8Y861	UniProt	Lmo1056 protein	lmo1056	-	11742/9.47
3	P0A3L1	UniProt	Translation initiation factor IF-3	lmo1785	infC	19635/9.58
4	Q8Y6J0	UniProt	Lmo1694 protein	lmo1694	-	34239/7.16
5	Q8Y3S3	UniProt	Macro domain-containing protein lmo2759	lmo2759	-	18973/4.74
6	Q92AJ3	UniProt	Lmo1815 protein	lmo1815	-	13410/5.36
7	Q8Y7F8	UniProt	Lmo1323 protein	lmo1323	-	10605/9.42
8	Q8Y8W1	UniProt	Lmo0781 protein	lmo0781	-	31761/8.42
9	Q9L723	UniProt	Protein RecA	lmo1398	recA	37971/5.09
10	Q8Y3X2	UniProt	Lmo2707 protein	lmo2707	-	8331/4.9
11	Q8Y5M5	UniProt	Cell division protein ftsZ	lmo2032	ftsZ	41325/4.76
12	Q8Y7K9	UniProt	ATP-dependent Clp protease ATP-binding subunit ClpX	lmo1268	clpX	46369/4.75
13	Q7AP67	UniProt	OpuCC protein	lmo1426	opuCC	34527/6.47
14	Q8Y859	UniProt	Lmo1059 protein	lmo1059	-	19915/4.83
15	Q8Y5B2	UniProt	Ribonucleoside-diphosphate reductase	lmo2155	-	87340/5.6
16	O85046	UniProt	D-alanine aminotransferase	lmo1619	dat	32383/5.12
17	Q8Y774	UniProt	Lmo1423 protein	lmo1423	-	32209/7.07
18	Q92CE7	UniProt	Lmo1257 protein	lmo1257	-	18082/4.88
19	Q8Y7L6	UniProt	Lmo1261 protein	lmo1261	-	42334/9.42
20	Q8Y8U6	UniProt	Lmo0796 protein	lmo0796	-	19326/4.69
21	Q8Y920	UniProt	Lmo0722 protein	lmo0722	-	62785/4.89
22	Q7AP65	UniProt	OpuCA protein	lmo1428	opuCA	45181/5.04
23	Q8Y837	UniProt	Glucose-1-phosphate thymidylyltransferase	lmo1081	-	32210/4.9
24	Q8YAD3	UniProt	50S ribosomal protein L25	lmo0211	rplY	22641/4.44
25	Q8Y405	UniProt	Lmo2673 protein	lmo2673	-	17223/8.93
26	Q92F34	UniProt	Lmo0241 protein	lmo0241	-	28061/6.99
27	Q8Y7C5	UniProt	Bifunctional protein FolD	lmo1360	folD	30888/5.44
28	Q9S5A3	UniProt	Chaperone protein DnaJ	lmo1472	dnaJ	41051/7.99
29	Q8Y6J7	UniProt	UPF0374 protein lmo1687	lmo1687	-	21121/6.5
30	Q8Y5G1	UniProt	Glutamine amidotransferase subunit pdxT	lmo2102	pdxT	20487/5.34
31	Q8Y7B4	UniProt	Lmo1372 protein	lmo1372	-	36327/4.81
32	Q8Y3K6	UniProt	Lmo2829 protein	lmo2829	-	22196/4.7
33	Q8YAB8	UniProt	Lysine--tRNA ligase	lmo0228	lysS	57402/5.15
34	Q8Y5V7	UniProt	ResD protein	lmo1948	resD	27436/5.11
35	Q8Y9I9	UniProt	Tagatose 1,6-diphosphate aldolase	lmo0539	lacD	37660/4.94
36	Q8Y570	UniProt	Chaperone protein ClpB	lmo2206	clpB	97503/4.98
37	Q8Y834	UniProt	Lmo1084 protein	lmo1084	-	31151/5.05
38	Q8Y4H8	UniProt	Lmo2463 protein	lmo2463	-	81240/9.05
39	Q8Y993	UniProt	Lmo0640 protein	lmo0640	-	34023/5.02
40	Q8YA35	UniProt	Lmo0330 protein	lmo0330	-	31848/9.35
41	Q8Y556	UniProt	3~-5~ exoribonuclease yhaM	lmo2220	yhaM	35334/5.5
42	Q8Y3P9	UniProt	Catalase	lmo2785	kat	55854/5.38
43	Q8Y6P3	UniProt	CitB protein	lmo1641	citB	98245/4.89
44	Q8Y7C4	UniProt	Exodeoxyribonuclease 7 large subunit	lmo1361	xseA	51149/6.53
45	Q8Y6G6	UniProt	Lmo1721 protein	lmo1721	-	101371/5.14
46	Q8Y742	UniProt	Elongation factor 4	lmo1479	lepA	67780/5.04
