# Supplementary material for: Transcription Factor σB Plays an Important Role in the Production of Extracellular Membrane-Derived Vesicles in Listeria monocytogenes
Source: PLoS One. 2013 Aug 20;8(8):e73196. doi: 10.1371/journal.pone.0073196 (PMC3748028; doi:10.1371/journal.pone.0073196)
Supplement: Table S3 — Extracellular membrane vesicle (MV) proteins identified by LC-ESI-MS/MS in only the ΔsigB mutant L. monocytogenes. (XLS) [file pone.0073196.s004.xls]

## Sheet: Table S3
Table S3.
No	Accesions	UniProt	Protein Name	GeneNo	GeneName	Mw/pI
1	Q8Y8K9	UniProt	RsbR protein	lmo0889	RsbR	31600/4.84
2	Q8YAH3	UniProt	Lmo0153 protein	lmo0153	-	35034/4.97
3	Q8Y921	UniProt	Putative fibronectin-binding protein	lmo0721	-	24610/8.49
4	Q8Y8F9	UniProt	Lmo0945 protein	lmo0945	-	41156/4.86
5	Q8Y4S2	UniProt	Transmembrane protein	lmo2360	-	97134/6.09
