# Supplementary material for: Transcription Factor σB Plays an Important Role in the Production of Extracellular Membrane-Derived Vesicles in Listeria monocytogenes
Source: PLoS One. 2013 Aug 20;8(8):e73196. doi: 10.1371/journal.pone.0073196 (PMC3748028; doi:10.1371/journal.pone.0073196)
Supplement: Table S4 — Gene Ontology (GO) terms that were significant (p < 0.05) in the extracellular membrane vesicle (MV) proteins derived from both wild-type and ΔsigB mutant L. monocytogenes. (XLS) [file pone.0073196.s005.xls]

## Sheet: Sheet1
Table S4.
No	Category	GO ID	GO Term	count_wt	p value_wt	genes_wt	count_ ΔsigB	p value_ ΔsigB	genes_ΔsigB
1	MF	GO0005524	ATP binding	24	0.00175261	lmo2155, lmo1820, clpC, tyrS, lysS, uvrA, glpK, pycA, gatB, clpX, dnaJ, alaS, dnaK, metN2, lmo1721, parC, clpP, parE, clpB, gyrB, fhs, lmo1389, ackA1, recA	17	0.00771023	lmo1820, tyrS, clpC, uvrA, glpK, pycA, gatB, alaS, dnaK, metN2, parC, clpP, parE, gyrB, fhs, lmo1389, ackA1
2	MF	GO0003918	DNA topoisomerase (ATP-hydrolyzing) activity	3	0.00204802	parC, parE, gyrB	3	0.000976636	parC, parE, gyrB
3	MF	GO0003916	DNA topoisomerase activity	3	0.00909958	parC, parE, gyrB	3	0.00440752	parC, parE, gyrB
4	MF	GO0030554	adenyl nucleotide binding	24	0.00419699	lmo2155, lmo1820, clpC, tyrS, lysS, uvrA, glpK, pycA, gatB, clpX, dnaJ, alaS, dnaK, metN2, lmo1721, parC, clpP, parE, clpB, gyrB, fhs, lmo1389, ackA1, recA	17	0.0143603	lmo1820, tyrS, clpC, uvrA, glpK, pycA, gatB, alaS, dnaK, metN2, parC, clpP, parE, gyrB, fhs, lmo1389, ackA1
5	MF	GO0032559	adenyl ribonucleotide binding	24	0.00175261	lmo2155, lmo1820, clpC, tyrS, lysS, uvrA, glpK, pycA, gatB, clpX, dnaJ, alaS, dnaK, metN2, lmo1721, parC, clpP, parE, clpB, gyrB, fhs, lmo1389, ackA1, recA	17	0.00771023	lmo1820, tyrS, clpC, uvrA, glpK, pycA, gatB, alaS, dnaK, metN2, parC, clpP, parE, gyrB, fhs, lmo1389, ackA1
6	MF	GO0005488	binding	65	0.000112978	kat, lmo2155, infC, lepA, inlB, pycA, lmo2229, lmo1694, lmo2451, lmo1851, parC, clpP, parE, rplI, infB, fbaA, rpsM, tyrS, sodA, uvrA, yhaM, citB, metN2, pbpA, rplO, gyrB, hly, lmo0722, lmo1389, recA, fur, lmo1438, glpK, pdhA, gatB, lmo1634, dat, alaS, pdhC, tcsA, glmS, lmo0241, clpB, fhs, rplY, ackA1, ftsZ, resD, lmo1084, lmo1820, clpC, lysS, lmo1027, dnaJ, clpX, lmo1081, dnaK, lmo1721, lmo1272, …	43	0.00769116	fur, lmo1438, inlB, glpK, pdhA, lmo2229, pycA, gatB, lmo1634, alaS, lmo2451, tcsA, pdhC, lmo1851, glmS, parC, parE, clpP, rplI, infB, fbaA, fhs, lmo0153, lmo0945, ackA1, lmo1820, rpsM, clpC, tyrS, sodA, uvrA, lmo1027, dnaK, metN2, lmo1272, pbpA, rplO, gyrB, hly, lmo1389, pykA, cysK, rplB
7	MF	GO0031406	carboxylic acid binding	6	0.0058497	pbpA, lmo1820, lmo1438, lmo2229, pycA, pdhC	6	0.00113984	pbpA, lmo1820, lmo1438, lmo2229, pycA, pdhC
8	MF	GO0008144	drug binding	4	0.00501063	pbpA, lmo1820, lmo1438, lmo2229	4	0.00173522	pbpA, lmo1820, lmo1438, lmo2229
9	MF	GO0016874	ligase activity	7	0.012977	tyrS, lysS, glnA, pycA, gatB, fhs, alaS	6	0.0107034	tyrS, glnA, pycA, gatB, fhs, alaS
10	MF	GO0001882	nucleoside binding	24	0.00443175	lmo2155, lmo1820, clpC, tyrS, lysS, uvrA, glpK, pycA, gatB, clpX, dnaJ, alaS, dnaK, metN2, lmo1721, parC, clpP, parE, clpB, gyrB, fhs, lmo1389, ackA1, recA	17	0.0149295	lmo1820, tyrS, clpC, uvrA, glpK, pycA, gatB, alaS, dnaK, metN2, parC, clpP, parE, gyrB, fhs, lmo1389, ackA1
11	MF	GO0000166	nucleotide binding	28	0.00340968	lmo2155, lepA, glpK, pycA, gatB, alaS, parC, clpP, parE, infB, clpB, fhs, ackA1, ftsZ, lmo1820, tyrS, clpC, lysS, uvrA, clpX, dnaJ, dnaK, metN2, lmo1721, lmo1272, gyrB, lmo1389, recA	19	0.0218073	lmo1820, tyrS, clpC, uvrA, glpK, pycA, gatB, alaS, dnaK, metN2, lmo1272, parC, clpP, parE, infB, gyrB, fhs, lmo1389, ackA1
12	MF	GO0017076	purine nucleotide binding	28	0.000356361	lmo2155, lepA, glpK, pycA, gatB, alaS, parC, clpP, parE, infB, clpB, fhs, ackA1, ftsZ, lmo1820, tyrS, clpC, lysS, uvrA, clpX, dnaJ, dnaK, metN2, lmo1721, lmo1272, gyrB, lmo1389, recA	19	0.00498649	lmo1820, tyrS, clpC, uvrA, glpK, pycA, gatB, alaS, dnaK, metN2, lmo1272, parC, clpP, parE, infB, gyrB, fhs, lmo1389, ackA1
13	MF	GO0008658	penicillin binding	4	0.00501063	pbpA, lmo1820, lmo1438, lmo2229	4	0.00173522	pbpA, lmo1820, lmo1438, lmo2229
14	MF	GO0001883	purine nucleoside binding	24	0.00419699	lmo2155, lmo1820, clpC, tyrS, lysS, uvrA, glpK, pycA, gatB, clpX, dnaJ, alaS, dnaK, metN2, lmo1721, parC, clpP, parE, clpB, gyrB, fhs, lmo1389, ackA1, recA	17	0.0143603	lmo1820, tyrS, clpC, uvrA, glpK, pycA, gatB, alaS, dnaK, metN2, parC, clpP, parE, gyrB, fhs, lmo1389, ackA1
15	MF	GO0032555	purine ribonucleotide binding	28	0.000123738	lmo2155, lepA, glpK, pycA, gatB, alaS, parC, clpP, parE, infB, clpB, fhs, ackA1, ftsZ, lmo1820, tyrS, clpC, lysS, uvrA, clpX, dnaJ, dnaK, metN2, lmo1721, lmo1272, gyrB, lmo1389, recA	19	0.00249831	lmo1820, tyrS, clpC, uvrA, glpK, pycA, gatB, alaS, dnaK, metN2, lmo1272, parC, clpP, parE, infB, gyrB, fhs, lmo1389, ackA1
16	MF	GO0019843	rRNA binding	5	0.00434772	rpsM, rplO, rplI, rplY, rplB	4	0.0109371	rpsM, rplO, rplI, rplB
17	MF	GO0003735	structural constituent of ribosome	6	0.00508402	rpsM, rplO, rplI, rpsI, rplY, rplB	5	0.0072647	rpsM, rplO, rplI, rpsI, rplB
18	MF	GO0005198	structural molecule activity	6	0.0391559	rpsM, rplO, rplI, rpsI, rplY, rplB	5	0.0398875	rpsM, rplO, rplI, rpsI, rplB
19	MF	GO0032553	ribonucleotide binding	28	0.000123738	lmo2155, lepA, glpK, pycA, gatB, alaS, parC, clpP, parE, infB, clpB, fhs, ackA1, ftsZ, lmo1820, tyrS, clpC, lysS, uvrA, clpX, dnaJ, dnaK, metN2, lmo1721, lmo1272, gyrB, lmo1389, recA	19	0.00249831	lmo1820, tyrS, clpC, uvrA, glpK, pycA, gatB, alaS, dnaK, metN2, lmo1272, parC, clpP, parE, infB, gyrB, fhs, lmo1389, ackA1
20	BP	GO0006412	translation	12	1.02753e-05	infC, rpsM, tyrS, lysS, rplO, rplI, rpsI, infB, gatB, rplY, alaS, rplB	9	0.00013786	rpsM, tyrS, rplO, rplI, rpsI, infB, gatB, alaS, rplB
21	BP	GO0044267	cellular protein metabolic process	17	2.19065e-05	infC, lmo1820, rpsM, tyrS, lysS, prsA2, gatB, dnaJ, clpX, dnaK, alaS, rplI, rplO, rpsI, infB, rplY, rplB	12	0.000526309	rpsM, lmo1820, tyrS, rplO, rplI, rpsI, infB, prsA2, gatB, alaS, dnaK, rplB
22	BP	GO0006265	DNA topological change	3	0.00784899	parC, parE, gyrB	3	0.00393051	parC, parE, gyrB
23	BP	GO0043170	macromolecule metabolic process	36	0.0035032	infC, lmo2155, lmo2229, gatB, alaS, lmo1851, lmo0241, parC, parE, clpP, rplI, rpsI, infB, clpB, rplY, lmo1084, lmo1820, rpsM, clpC, tyrS, ami, lysS, uvrA, prsA2, clpX, lmo1081, dnaJ, dnaK, pbpA, rplO, lmo0330, clpP1, gyrB, xseA, rplB, recA	24	0.0373394	rpsM, lmo1820, tyrS, clpC, ami, uvrA, lmo2229, prsA2, gatB, alaS, dnaK, lmo1851, pbpA, parC, clpP, parE, rplO, rplI, rpsI, infB, clpP1, gyrB, rplB, lmo0945
24	BP	GO0006082	organic acid metabolic process	15	0.0117953	pdxT, tyrS, lysS, pycA, pdhA, gatB, dat, dapH, alaS, glmS, glnA, folD, fhs, cysK, ackA1	11	0.0278115	glmS, tyrS, glnA, pycA, pdhA, gatB, fhs, dapH, alaS, cysK, ackA1
25	BP	GO0043436	oxoacid metabolic process	15	0.00672965	pdxT, tyrS, lysS, pycA, pdhA, gatB, dat, dapH, alaS, glmS, glnA, folD, fhs, cysK, ackA1	11	0.0184124	glmS, tyrS, glnA, pycA, pdhA, gatB, fhs, dapH, alaS, cysK, ackA1
26	BP	GO0042180	cellular ketone metabolic process	15	0.00887152	pdxT, tyrS, lysS, pycA, pdhA, gatB, dat, dapH, alaS, glmS, glnA, folD, fhs, cysK, ackA1	11	0.0225525	glmS, tyrS, glnA, pycA, pdhA, gatB, fhs, dapH, alaS, cysK, ackA1
27	BP	GO0019538	protein metabolic process	22	2.79942e-05	infC, lmo1820, rpsM, tyrS, clpC, lysS, prsA2, gatB, dnaJ, clpX, alaS, dnaK, lmo1851, clpP, rplO, rplI, rpsI, infB, clpB, clpP1, rplY, rplB	16	0.000323333	lmo1820, rpsM, tyrS, clpC, prsA2, gatB, dnaK, alaS, lmo1851, clpP, rplI, rplO, rpsI, clpP1, infB, rplB
28	BP	GO0044237	cellular metabolic process	52	0.00433864	kat, lmo2155, infC, thiD, lmo2229, pycA, dapH, lmo1694, parC, parE, rplI, infB, rpsI, fbaA, rpsM, tyrS, sodA, uvrA, prsA2, glpD, pbpA, rplO, glnA, gyrB, recA, glpK, pdhA, gatB, dat, alaS, glmS, lmo2636, lmo0241, lacD, fhs, rplY, ackA1, lmo1084, lmo1820, pdxT, clpC, lysS, lmo1081, clpX, dnaJ, dnaK, lmo0330, folD, xseA, pykA, cysK, rplB	35	0.0470507	thiD, glpK, lmo2229, pdhA, pycA, gatB, dapH, alaS, glmS, lmo2636, parC, parE, rplI, rpsI, infB, fbaA, fhs, lmo0945, ackA1, lmo1820, rpsM, clpC, tyrS, sodA, uvrA, prsA2, glpD, dnaK, pbpA, rplO, glnA, gyrB, pykA, cysK, rplB
29	BP	GO0009987	cellular process	59	0.00202378	kat, lmo2155, infC, thiD, lmo2229, pycA, dapH, lmo1694, lmo2451, lmo2431, parC, parE, rplI, infB, rpsI, fbaA, rpsM, tyrS, sodA, uvrA, prsA2, glpD, ezrA, pbpA, glnA, rplO, gyrB, hly, recA, lmo1438, tpx, glpK, pdhA, gatB, dat, alaS, glmS, lmo2636, lmo0241, lacD, fhs, rplY, ackA1, ftsZ, lmo1084, lmo1820, clpC, pdxT, lysS, clpX, lmo1081, dnaJ, dnaK, lmo0330, folD, xseA, pykA, cysK, rplB	42	0.00753242	lmo1438, thiD, tpx, glpK, pdhA, lmo2229, pycA, gatB, dapH, alaS, lmo2451, lmo2431, glmS, parC, lmo2636, parE, rplI, rpsI, infB, fbaA, fhs, lmo0153, lmo0945, ackA1, lmo1820, rpsM, clpC, tyrS, sodA, uvrA, prsA2, glpD, dnaK, ezrA, pbpA, rplO, glnA, gyrB, hly, pykA, cysK, rplB
30	BP	GO0019752	carboxylic acid metabolic process	15	0.00672965	pdxT, tyrS, lysS, pycA, pdhA, gatB, dat, dapH, alaS, glmS, glnA, folD, fhs, cysK, ackA1	11	0.0184124	glmS, tyrS, glnA, pycA, pdhA, gatB, fhs, dapH, alaS, cysK, ackA1
31	CC	GO0044424	intracellular part	29	1.62677e-05	kat, lmo2155, infC, pycA, alaS, glmS, parC, clpP, parE, rplI, rpsI, infB, clpB, rplY, ackA1, ftsZ, rpsM, tyrS, lysS, uvrA, glpD, dnaJ, ezrA, glnA, rplO, gyrB, xseA, rplB, recA	19	0.00455254	rpsM, tyrS, uvrA, pycA, glpD, alaS, ezrA, glmS, parC, clpP, parE, rplO, rplI, glnA, rpsI, infB, gyrB, ackA1, rplB
32	CC	GO0032991	macromolecular complex	15	9.76569e-06	lmo2155, rpsM, uvrA, glpD, parC, parE, clpP, rplI, rplO, rpsI, gyrB, xseA, rplY, rplB, ftsZ	11	0.000248615	rpsM, parC, clpP, parE, uvrA, rplO, rplI, rpsI, gyrB, glpD, rplB
33	CC	GO0043228	non-membrane-bounded organelle	10	0.00129865	rpsM, parC, parE, rplO, rplI, rpsI, gyrB, rplY, rplB, ezrA	9	0.000632234	rpsM, parC, parE, rplO, rplI, rpsI, gyrB, rplB, ezrA
34	CC	GO0043226	organelle	10	0.00217469	rpsM, parC, parE, rplO, rplI, rpsI, gyrB, rplY, rplB, ezrA	9	0.00102954	rpsM, parC, parE, rplO, rplI, rpsI, gyrB, rplB, ezrA
35	CC	GO0044422	organelle part	6	0.0102393	rpsM, rplO, rplI, rpsI, rplB, ezrA	6	0.00262829	rpsM, rplO, rplI, rpsI, rplB, ezrA
36	CC	GO0043232	intracellular non-membrane-bounded organelle	10	0.00129865	rpsM, parC, parE, rplO, rplI, rpsI, gyrB, rplY, rplB, ezrA	9	0.000632234	rpsM, parC, parE, rplO, rplI, rpsI, gyrB, rplB, ezrA
37	CC	GO0044446	intracellular organelle part	6	0.0102393	rpsM, rplO, rplI, rpsI, rplB, ezrA	6	0.00262829	rpsM, rplO, rplI, rpsI, rplB, ezrA
38	CC	GO0022626	cytosolic ribosome	5	0.0259815	rpsM, rplO, rplI, rpsI, rplB	5	0.00894115	rpsM, rplO, rplI, rpsI, rplB
39	CC	GO0043229	intracellular organelle	10	0.00217469	rpsM, parC, parE, rplO, rplI, rpsI, gyrB, rplY, rplB, ezrA	9	0.00102954	rpsM, parC, parE, rplO, rplI, rpsI, gyrB, rplB, ezrA
40	CC	GO0044445	cytosolic part	5	0.0326429	rpsM, rplO, rplI, rpsI, rplB	5	0.0114286	rpsM, rplO, rplI, rpsI, rplB
41	CC	GO0009340	DNA topoisomerase IV complex	2	0.0412989	parC, parE	2	0.030371	parC, parE
42	CC	GO0043234	protein complex	9	0.0026104	lmo2155, parC, clpP, parE, uvrA, gyrB, glpD, xseA, ftsZ	6	0.0322029	parC, clpP, parE, uvrA, gyrB, glpD
43	CC	GO0030529	ribonucleoprotein complex	6	0.00959934	rpsM, rplO, rplI, rpsI, rplY, rplB	5	0.015119	rpsM, rplO, rplI, rpsI, rplB
44	CC	GO0005737	cytoplasm	28	2.09476e-06	kat, lmo2155, infC, pycA, alaS, glmS, parC, clpP, parE, rplI, rpsI, clpB, infB, rplY, ackA1, ftsZ, rpsM, tyrS, lysS, uvrA, glpD, dnaJ, ezrA, glnA, rplO, xseA, rplB, recA	18	0.00193654	rpsM, tyrS, uvrA, pycA, glpD, alaS, ezrA, glmS, parC, clpP, parE, rplI, glnA, rplO, rpsI, infB, ackA1, rplB
45	CC	GO0033279	ribosomal subunit	5	0.0259815	rpsM, rplO, rplI, rpsI, rplB	5	0.00894115	rpsM, rplO, rplI, rpsI, rplB
46	CC	GO0005840	ribosome	6	0.00898767	rpsM, rplO, rplI, rpsI, rplY, rplB	5	0.0143274	rpsM, rplO, rplI, rpsI, rplB
47	CC	GO0005829	cytosol	5	0.0326429	rpsM, rplO, rplI, rpsI, rplB	5	0.0114286	rpsM, rplO, rplI, rpsI, rplB
48	CC	GO0044444	cytoplasmic part	11	4.38547e-05	lmo2155, rpsM, parC, parE, rplO, rplI, rpsI, glpD, rplY, rplB, ezrA	9	0.000138972	rpsM, parC, parE, rplO, rplI, rpsI, glpD, rplB, ezrA
